# Supplementary material for: Naphthalimide-Based Fluorescent Probe for Portable and Rapid Response to γ-Glutamyl Transpeptidase
Source: Molecules. 2025 Jul 29;30(15):3174. doi: 10.3390/molecules30153174 (PMC12348333; doi:10.3390/molecules30153174)
Supplement: Supplementary file 1 [file molecules-30-03174-s001.zip]

Archive with 1 entries (1 files):
- molecules-3621283-supplementary.pdf
